# Supplementary material for: Pretreatment with antibiotics is associated with reduced therapeutic response to atezolizumab plus bevacizumab in patients with hepatocellular carcinoma
Source: PLoS One. 2023 Feb 7;18(2):e0281459. doi: 10.1371/journal.pone.0281459 (PMC9904470; doi:10.1371/journal.pone.0281459)
Supplement: S1 Data — (XLSX) [file pone.0281459.s005.xlsx]

## Sheet: Sheet1
number	best_mRECIST	mORR	mDCR	best_RECIST	ORR	DCR	mProgression	mPFS	RECIST_Progression	RECIST_PFS	Survival	OS	Sex	Age	Etiology_viral	PS	Antibiotics_before	Tumor_size	Tumor_number_5	MVI	EHM	BCLC	AFP	CP_6	ALBI	mALBIgrade_2a	NLR	PLT	CRP
1	2	0	0	2	0	0	0	421	0	421	0	421	1	55	4	0	1	3.1	1	0	0	1	3.3	5	-2.34846	0	2.29389	10.8	0.36
2	3	1	0	4	1	1	1	209	1	55	0	355	1	69	4	0	0	0	0	0	1	2	85	5	-2.25602	1	2.14286	12.6	0.08
3	4	1	1	4	1	1	1	53	1	53	1	284	1	64	4	0	0	4.5	1	0	1	2	793	5	-2.94346	0	5.26389	12.8	0.37
4	0			0			1	74	1	74	1	74	1	81	4	0	0	0	0	0	1	2	2.4	6	-2.50122	0	2.16733	13.1	0.39
5	4	1	1	4	1	1	1	37	1	37	0	182	1	55	4	0	0	4.1	0	1	0	2	6446	5	-2.64764	0	4.28916	13	0.14
6	4	1	1	4	1	1	1	34	1	34	0	138	2	79	4	0	0	3.3	0	0	1	2	2586	5	-2.3039	0	1.29428	7.2	0.19
7	4	1	1	4	1	1	1	41	1	41	0	64	1	78	1	0	0	4.1	1	0	0	1	344	6	-1.49102	1	2.2	11.4	0.66
8	3	1	0	3	1	0	1	135	1	135	1	278	2	87	1	0	0	3.8	1	0	1	2	5773	6	-2.11069	1	2.50781	7.5	0.07
9	2	0	0	3	1	0	1	272	1	272	0	344	1	80	4	0	0	8.2	1	0	0	1	16.5	6	-2.08386	1	2.8821	24.4	1.24
10	2	0	0	2	0	0	1	264	1	264	0	362	1	76	4	0	0	1.7	0	0	1	2	59.3	6	-2.00846	1	3.89385	19.7	0.09
11	4	1	1	4	1	1	1	16	1	16	1	57	1	70	1	0	0	10.4	1	1	1	2	496493	6	-1.7089	1	5.86087	16.5	2.44
12	0			0			0	42	0	42	0	53	2	90	1	0	0	5.3	0	0	0	1	12	6	-2.42386	0	4.47093	22.5	0.07
13	4	1	1	4	1	1	1	76	1	76	1	146	2	88	1	0	0	5.7	1	0	0	1	73	6	-2.11032	1	2.94619	18.3	9.05
14	2	0	0	2	0	0	1	120	1	120	0	434	1	62	1	0	0	2.4	1	0	0	1	65	6	-2.16122	1	0.89038	5.1	0.1
15	2	0	0	2	0	0	1	95	1	95	0	144	1	79	4	0	0	1.4	1	1	0	2	3	5	-2.59386	0	2.37238	14.3	0.4
16	4	1	1	4	1	1	1	44	1	44	0	244	2	79	1	0	1	5.1	0	1	1	2	24	6	-1.57602	1	1.80442	23.1	0.8
17	4	1	1	4	1	1	1	37	1	37	0	230	1	63	1	0	0	2.4	0	0	0	1	5549	6	-2.26346	1	2.40164	23.3	0.2
18	2	0	0	3	1	0	1	140	1	140	0	170	1	71	4	0	0	7.5	1	0	0	1	140	5	-2.19396	1	1.97551	11	0.1
19	1	0	0	1	0	0	0	231	0	231	0	231	2	80	1	0	0	0	0	0	1	2	5	6	-1.51396	1	1.97966	13.8	0.8
20	2	0	0	2	0	0	0	158	0	158	0	158	1	78	4	0	0	1.8	1	0	0	1	3	6	-2.1899	1	2.6699	8.4	0.2
21	3	1	0	3	1	0	0	151	0	151	0	151	1	71	4	0	0	0	0	0	0	2	2	5	-2.82018	0	1.21098	22.4	0.7
22	2	0	0	3	1	0	0	71	0	71	0	71	1	79	4	0	0	5.8	0	0	1	2	5165	6	-2.14018	1	5.47143	28.9	1.48
23	2	0	0	2	0	0	0	64	0	64	0	64	1	77	1	0	0	4.2	0	1	1	2	161	6	-1.6799	1	7.50485	11.5	0.3
24	1	0	0	2	0	0	0	351	0	351	0	351	1	71	4	0	0	1.7	1	0	0	1	6	5	-3.1249	0	1.47238	17.5	0.22
25	3	1	0	3	1	0	0	358	0	358	0	358	1	75	1	0	0	2.7	0	0	0	1	1286	6	-2.42386	0	2.78261	8.3	0.91
26	3	1	0	3	1	0	0	21	0	21	0	333	1	65	4	0	0	1.4	0	0	0	1	13	5	-2.27896	0	1.79181	9.2
27	3	1	0	3	1	0	1	126	1	126	0	287	1	59	1	0	0	4.6	1	1	0	2	182	5	-2.67886	0	2.82609	6	0.16
28	3	1	0	3	1	0	0	67	0	67	0	67	1	70	1	0	0	0	0	0	1	2	3.8	5	-2.60346	0	2.03203	20.7
29	4	1	1	4	1	1	1	102	1	102	0	386	1	59	1	0	0	0	0	0	1	2	7	5	-2.6149	0	2.6	14	0.98
30	4	1	1	4	1	1	1	10	1	10	1	140	1	55	1	0	1		1	1	1	2	368469	6	-2.33122	0	2.23162	13.3	1.61
31	4	1	1	4	1	1	1	91	1	91	0	191	2	81	1	0	0	3.8	1	1	0	2	763	5	-2.6999	0	3.18396	13.9	0.04
32	4	1	1	4	1	1	1	49	1	49	1	153	1	49	1	1	0	9.2	1	0	1	2	11359	5	-2.13	1	5.60584	13.2	1.61
33	2	0	0	2	0	0	0	378	0	378	0	378	1	71	1	0	0	2.2	0	0	0	1	11	5	-2.94346	0	5.55072	10.4	0.04
34	4	1	1	4	1	1	1	20	1	20	1	93	1	54	1	0	1	7	1	0	0	1	4399	6	-1.39774	1	3.52381	4.8	0.23
35	3	1	0	3	1	0	0	23	0	23	0	107	1	90	1	0	0	2.3	1	0	0	1	9	6	-2.0199	1	0.943231	16.1	0.31
36	3	1	0	3	1	0	1	272	1	272	0	282	1	78	4	0	0	2	1	0	0	1	4	5	-2.84886	0	2.03887	14.7	0.09
37	2	0	0	2	0	0	0	263	0	263	0	263	1	85	4	0	0	2.4	0	0	0	1	9	6	-1.66846	1	2.388	10.3	0.28
38	4	1	1	4	1	1	1	41	1	41	0	217	2	74	4	0	1	12.2	0	0	1	2	148	5	-2.73264	0	4.21714	34.1	2.83
39	4	1	1	4	1	1	1	42	1	42	0	209	1	73	1	0	0	7.8	1	1	0	2	3	5	-2.51846	0	5.82222	13.9	0.07
40	4	1	1	4	1	1	1	43	1	43	0	128	1	63	1	0	0	2.3	0	1	0	2	237	5	-2.50122	0	2.55649	12.6	0.33
41	2	0	0	2	0	0	0	163	0	163	0	163	1	61	1	0	0	0	0	0	1	2	1086	5	-2.94346	0	2.54475	11.5	0.04
42	2	0	0	3	1	0	0	21	0	21	0	154	1	71	4	0	1	2.6	1	0	0	1	12	6	-2.39264	0	1.32884	12.6	0.24
43	2	0	0	2	0	0	0	151	0	151	0	151	1	86	1	0	0	1.6	0	0	0	1	13	5	-2.67886	0	2.6	9.5	0.04
44	4	1	1	4	1	1	1	43	1	43	0	147	1	78	1	0	0	4.7	0	1	0	2	3105	5	-2.81764	0	2.54435	12.4	0.35
45	4	1	1	4	1	1	1	42	1	42	0	136	1	81	4	0	0	6.4	1	0	0	1	398	5	-3.11346	0	3.35714	21.3	0.33
46	2	0	0	3	1	0	0	125	0	125	0	125	2	77	4	0	1	3	1	0	0	1	4	5	-2.59386	0	2.14865	15.5	0.29
47	2	0	0	2	0	0	0	65	0	65	0	65	1	86	4	0	0	10.4	0	1	0	2	2578	5	-2.39518	0	4.77564	24.2	0.38
48	4	1	1	4	1	1	1	97	1	97	0	364	1	80	1	1	0	0	0	0	1	2	4	6	-2.25386	1	5.08054	10	0.15
49	4	1	1	4	1	1	1	84	1	84	0	370	1	68	4	0	0	1.2	1	0	0	1	2	5	-3.01632	0	2.58167	22.5	0.18
50	2	0	0	2	0	0	0	346	1	323	0	346	1	79	4	0	0	6.7	0	0	1	2	2	5	-2.56518	0	1.87461	13.8	0.08
51	3	1	0	3	1	0	0	173	0	173	0	276	1	77	4	0	0	1.8	1	0	0	1	3	6	-2.10896	1	0.9875	11.6	0.13
52	4	1	1	4	1	1	1	65	1	65	1	214	1	74	4	0	1	10.5	1	0	1	2	30	6	-1.82886	1	0.766337	17.3	1.15
53	2	0	0	2	0	0	0	211	0	211	0	211	1	72	4	0	0	1.9	0	0	1	2	1618	6	-2.43346	0	3.43878	14.4	0.15
54	2	0	0	3	1	0	1	139	1	139	1	139	2	83	1	0	0	7.9	1	1	0	2	3	6	-2.3039	0	7.01923	5	0.23
55	2	0	0	3	1	0	0	177	0	177	0	177	1	66	4	0	0	1.7	1	0	0	1	6	6	-1.705	1	1.43939	5.3	0.28
56	3	1	0	4	1	1	1	132	1	71	0	153	1	74	4	0	1	0	0	0	1	2	5	6	-1.88518	1	1.80251	13.6	2.02
57	3	1	0	3	1	0	0	91	0	91	0	91	1	80	1	0	0	2	1	0	0	1	2	5	-2.64764	0	1.61652	21.6	0.23
58	3	1	0	4	1	1	1	84	1	28	1	144	1	75	1	0	0	2.2	0	1	0	2	3	6	-1.7715	1	4.1962	8.8	0.26
59	3	1	0	3	1	0	0	313	0	313	0	313	1	57	4	0	0	0	0	0	1	2	11	5	-2.5589	0	1.63871	15.6	0.05
60	1	0	0	1	0	0	0	251	0	251	0	251	1	81	4	1	0	6.4	1	0	1	2	100000	5	-2.73264	0	2.54618	18.7	0.97
61	4	1	1	4	1	1	1	41	1	41	0	260	1	80	4	0	0	3.6	1	0	0	1	5	5	-2.67886	0	2.89767	20.1	0.19
62	2	0	0	3	1	0	1	201	1	201	0	215	1	75	4	0	0	1.8	0	0	1	2	2	5	-2.6149	0	4.8961	23	0.05
63	3	1	0	3	1	0	0	132	0	132	0	132	1	62	1	0	1	0	0	0	1	2	7	5	-2.93132	0	2.63348	22.6	0.09
64	4	1	1	4	1	1	1	40	1	40	1	60	1	81	4	0	1	3.6	0	1	0	2	8620	6	-1.9349	1	1.26923	30.7	0.52
65	3	1	0	3	1	0	0	63	0	63	0	63	2	73	4	0	0	11.4	1	0	1	2	125	5	-2.42602	0	4.8141	26.3	0.78
66	2	0	0	2	0	0	0	172	0	172	0	172	1	63	1	0	1	1.3	0	0	1	2	106	5	-3.28346	0	2	12.4	0.03
67	3	1	0	3	1	0	0	84	0	84	0	84	1	80	1	0	0	0	0	0	1	2	275	5	-2.60346	0	2.66245	16.3	0.01
68	3	1	0	3	1	0	1	187	1	187	1	273	2	79	1	0	0	2.7	1	0	0	1	56	6	-1.96	1	3.63265	7.3	0.45
69	1	0	0	3	1	0	0	420	0	420	0	420	1	82	1	0	0	1.2	0	0	0	1	4.1	5	-2.6149	0	2.39844	19.5	0.31
70	3	1	0	3	1	0	1	342	1	342	1	342	2	89	1	0	1	4.8	0	1	0	2	2.8	6	-1.34142	1	1.39892	20.3	1.12
71	1	0	0	2	0	0	0	395	0	395	0	395	2	91	1	1	0	2	0	0	0	1	86	6	-2.22518	1	1.07444	14.6	0.04
72	2	0	0	3	1	0	1	167	1	167	0	398	1	78	4	0	0	1.1	0	0	1	2	120	6	-2.09346	1	1.03357	13.4	0.37
73	1	0	0	2	0	0	0	392	0	392	0	392	2	86	4	0	0	2.4	0	0	0	1	7.2	6	-1.90622	1	2.23077	12.6	0.17
74	3	1	0	3	1	0	0	337	0	337	0	392	2	76	1	0	0	1.6	1	0	0	1	20	6	-1.85396	1	2.0339	5.4	0.12
75	2	0	0	2	0	0	0	326	0	326	0	326	1	83	1	0	0	1.6	0	0	1	2	2.5	6	-1.7715	1	0.76044	7.5	0.2
76	3	1	0	3	1	0	0	321	0	321	0	321	1	77	4	0	0	0	0	0	1	2	2	5	-2.53142	0	1.80844	13.1	0.19
77	2	0	0	3	1	0	1	104	1	104	0	305	1	56	1	0	0	3.1	0	0	1	2	3.5	5	-3.04142	0	1.49596	16.1	0.66
78	2	0	0	3	1	0	0	264	0	264	0	264	1	89	1	1	0	1.4	0	0	0	1	215	5	-2.56518	0	2.93478	19.3	0.13
79	3	1	0	3	1	0	0	231	0	231	0	231	2	82	4	0	1	9.8	0	0	0	1	6696	6	-2.0199	1	3.76705	29.7	1.26
80	2	0	0	2	0	0	0	84	0	84	0	140	1	69	4	0	0	1.6	0	0	1	2	0.7	5	-2.59602	0	1.75379	11.4	0.03
81	3	1	0	3	1	0	0	84	0	84	0	84	1	66	4	0	0	5.2	0	0	1	2	242	6	-2.00102	1	2.94667	6.4	0.33
82	3	1	0	3	1	0	0	294	0	294	0	294	1	78	1	0	0	7.8	1	0	0	1	2.2	5	-3.01886	0	2.92672	16.2	0.64
83	3	1	0	3	1	0	0	64	0	64	0	64	1	64	4	0	0	2.8	1	0	0	1	1094	6	-1.88079	1	2.12414	5.3	0.4
84	0			0			0	22	0	22	0	43	1	74	4	0	0	1.8	0	0	0	1	9.4	5	-3.25313	0	3.02703	18	0.08
85	1	0	0	2	0	0	0	322	0	322	0	322	2	61	1	0	0	1.6	0	0	1	2	4	5	-3.42988	0	6.23256	15.3	0.05
86	3	1	0	3	1	0	1	257	1	257	1	257	1	93	4	0	0	3.1	0	0	0	1	62	6	-1.53374	1	1.68387	9.4	0.33
87	3	1	0	3	1	0	0	185	0	185	0	185	1	71	1	0	0	13.2	0	1	0	2	174000	6	-2.41622	0	1.95177	19.8	1.44
88	4	1	1	4	1	1	1	31	1	31	0	190	2	73	1	0	1	2.3	1	1	1	2	8.7	5	-2.27642	0	3.29126	10.6	0.46
89	2	0	0	4	1	1	1	43	1	43	0	204	1	71	1	0	0	2	1	0	0	1	4.2	6	-2.05734	1	3.01887	12	0.24
90	3	1	0	3	1	0	0	274	0	274	0	274	2	81	1	0	0	1.5	1	0	0	1	155	6	-2.06478	1	1.01111	6.8	0.03
91	2	0	0	2	0	0	0	252	0	252	0	252	1	64	4	0	0	7.3	0	0	0	1	2039	5	-2.36142	0	3.98387	13.8	0.39
92	2	0	0	2	0	0	0	190	0	190	0	190	1	81	4	0	0	7.4	0	1	0	2	28791	5	-2.36142	0	2.50794	21.5	0.04
93	2	0	0	2	0	0	0	159	0	159	0	159	1	82	4	0	0	8.2	1	0	0	1	7464	6	-2.3599	0	5.91729	23.3	0.45
94	3	1	0	3	1	0	0	148	0	148	0	148	1	69	4	0	0	2.8	0	0	0	1	4.9	6	-2.24622	1	3.41791	6.5	0.05
95	2	0	0	3	1	0	0	80	0	80	0	80	2	57	1	0	1	17	1	1	0	2	8.6	6	-1.9639	1	3.91209	19.3	2.49
96	4	1	1	4	1	1	1	90	1	90	0	83	1	66	4	0	1	3.5	0	0	1	2	9069	6	-1.96972	1	4.90446	6	0.25
97	3	1	0	3	1	0	0	238	0	238	0	238	1	79	4	0	0	1.7	1	0	0	1	6.4	5	-2.73518	0	2.49434	15.5	0.08
98	2	0	0	3	1	0	0	210	0	210	0	210	1	76	4	0	0	2.2	0	0	0	1	6.2	5	-2.3	0	1.07783	18.3	0.05
99	4	1	1	4	1	1	1	35	1	35	0	42	1	67	4	1	1	5.1	1	0	0	1	101	6	-1.5949	1	1.63043	14.4	0.78
100	1	0	0	2	0	0	0	280	0	280	0	280	1	73	1	0	0	4.7	0	0	0	1	20.8	6	-2.34846	0	1.12794	14.3	0.16
101	0			0			0	108	0	108	0	108	1	76	4	0	1	3.1	0	0	0	1	2.8	5	-2.9549	0	1.78445	15.6	0.25
102	3	1	0	3	1	0	0	189	0	189	0	189	1	68	1	0	0	5.7	0	0	0	1	2	5	-2.66489	0	2.96833	16.7	0.28
103	4	1	1	4	1	1	1	66	1	66	0	184	1	78	4	0	0	11.5	0	0	0	1	3	6	-2.00577	1	1.86879	14.8	0.81
104	2	0	0	2	0	0	0	250	0	250	0	250	1	67	1	0	0	1.1	0	0	1	2	562	6	-2.36142	0	1.76667	16.1	0.04
105	3	1	0	3	1	0	0	162	0	162	0	162	1	67	4	0	0	2.6	1	0	0	1	8	5	-2.19396	1	5.6	16	0.11
